# Supplementary material for: Genomic Characterization of External Morphology Traits in Kelpies Does Not Support Common Ancestry with the Australian Dingo
Source: Genes (Basel). 2019 May 3;10(5):337. doi: 10.3390/genes10050337 (PMC6563003; doi:10.3390/genes10050337)
Supplement: Supplementary file 1 [file genes-10-00337-s001.zip]

Archive with 1 entries (1 files):
- genes-491791-SI.xlsx
