# Supplementary material for: Genomic Characterization of External Morphology Traits in Kelpies Does Not Support Common Ancestry with the Australian Dingo
Source: Genes (Basel). 2019 May 3;10(5):337. doi: 10.3390/genes10050337 (PMC6563003; doi:10.3390/genes10050337)
Supplement: Supplementary file 1 [file genes-10-00337-s001.zip › genes-491791-SI.xlsx]

## Sheet: Sheet1
PROJECT_ACCESSION	SAMPLE_ID	SAMPLE_ACCESSION	SPECIES	BREED/TYPE	PLATFORM
PRJEB28163	USCF305	ERS2645345	Canis lupus familiaris	Australian Kelpie (conformation)	Illumina HiSeq2000
PRJEB28163	USCF634	ERS2645346	Canis lupus familiaris	Australian Working Kelpie	Illumina HiSeq2000
PRJEB28163	USCF635	ERS2645347	Canis lupus familiaris	Australian Working Kelpie	Illumina HiSeq2000
PRJEB28163	USCF636	ERS2645348	Canis lupus familiaris	Australian Working Kelpie	Illumina HiSeq2000
PRJEB28163	USCF639	ERS2645349	Canis lupus familiaris	Australian Working Kelpie	Illumina HiSeq2000
PRJEB28163	USCF640	ERS2645350	Canis lupus familiaris	Australian Working Kelpie	Illumina HiSeq2000
PRJEB28163	USCF6348	ERS2645351	Canis lupus familiaris	Australian Working Kelpie	Illumina HiSeq2000
PRJEB28163	USCF6359	ERS2645352	Canis lupus familiaris	Australian Working Kelpie	Illumina HiSeq2000
PRJEB28163	USCF6182	ERS2645353	Canis lupus familiaris	Australiak Kelpie (undocumented type)	Illumina HiSeq2000
PRJEB28163	USCF6203	ERS2645354	Canis lupus familiaris	Australiak Kelpie (undocumented type)	Illumina HiSeq2000
PRJEB28163	USCF6343	ERS2645355	Canis lupus familiaris	Australiak Kelpie (undocumented type)	Illumina HiSeq2000
PRJEB28163	LA882	ERS2645356	Canis lupus familiaris	Labrador	Illumina HiSeq2000
PRJEB28163	RKW13760	ERS2645357	Canis dingo	Dingo	Illumina HiSeq2000
